# Supplementary material for: Antisense Versus Antigene in the Computer-Aided Design of Triplex-Forming Oligonucleotides (TFO): Insights from a Dual-Method Review, Combining Bibliometric and Systematic Review
Source: Int J Mol Sci. 2025 Nov 12;26(22):10936. doi: 10.3390/ijms262210936 (PMC12652294; doi:10.3390/ijms262210936)
Supplement: Supplementary file 1 [file ijms-26-10936-s001.zip]

Archive with 1 entries (1 files):
- ijms-3913568-supplementary.pdf
